# Supplementary material for: Psychological Wellbeing of Parents with Infants Admitted to the Neonatal Intensive Care Unit during SARS-CoV-2 Pandemic
Source: Children (Basel). 2021 Aug 30;8(9):755. doi: 10.3390/children8090755 (PMC8471119; doi:10.3390/children8090755)
Supplement: Supplementary file 1 [file children-08-00755-s001.zip]

Archive with 1 entries (1 files):
- children-1351129-supplementary.pdf
